# Supplementary material for: Experience in Post-Bariatric Abdominoplasty for Patients with Significant Weight Loss: A Prospective Study
Source: J Pers Med. 2024 Jun 25;14(7):681. doi: 10.3390/jpm14070681 (PMC11278261; doi:10.3390/jpm14070681)
Supplement: Supplementary file 1 [file jpm-14-00681-s001.zip]

Archive with 1 entries (1 files):
- jpm-3041327-supplementary.pdf
